# Supplementary material for: Potential Ototoxicity of Insulin-like Growth Factor 1 Receptor Signaling Inhibitors: An In Silico Drug Repurposing Study of the Regenerating Cochlear Neuron Transcriptome
Source: J Clin Med. 2023 May 16;12(10):3485. doi: 10.3390/jcm12103485 (PMC10218904; doi:10.3390/jcm12103485)
Supplement: Supplementary file 1 [file jcm-12-03485-s001.zip]

Archive with 1 entries (1 files):
- jcm-2283845-supplementary.pdf
